# Supplementary material for: High-throughput PBK modelling for dermal exposure: a pragmatic approach to predict systemic pharmacokinetics
Source: Arch Toxicol. 2026 Mar 31;100(6):2421–32. doi: 10.1007/s00204-026-04357-4 (PMC13221391; doi:10.1007/s00204-026-04357-4)
Supplement: Supplementary file 2 — Supplementary file2 (XLSX 48 kb) [file 204_2026_4357_MOESM2_ESM.xlsx]

## Sheet: Sheet1
CompoundName	CompoundID	Dose	AreaOfApplication	OccludedVehicle	VehicleType	VolatileVehicle	VehiclepH	VehicleVolume	C_Atoms	Br_Atoms	Cl_Atoms	H_Atoms	N_Atoms	O_Atoms	F Atoms	S_Atoms	I_Atoms	Permean includes other elements	Double_bonds	Triple_bonds	Rings	Compound_type	CompoundType_drug	Grain_class	Dermis_thickness	ED_total_thickness	SC_total_thickness_hyd	SC_total_thickness_part_hyd	HydratedSC	WindVelocity	Skin_temperature	InVivo	DensityTemp	SolubilityTemp	Age	Weight	Height	BMI	Author	compoundSMILES	compoundINCHI	compoundINCHIKey	compoundCID	OPERA_logP	OPERA_logD	OPERA_logS	OPERA_Fu	OPERA_pKaAcid	OPERA_pKaBase
Benzophenone-3	1	0.2023	17300	0	1	1	7.4	0.02857	14	0	0	12	0	3	0	0	0	0	7	0	2	2	-1	0	0.0341605	0.000837	0.000148	0.000148	1	100.8	30	1	25	25	65	68	16.4	0.252826	Janjua2007_0	COC1=CC(=C(C=C1)C(=O)C2=CC=CC=C2)O	InChI=1S/C14H12O3/c1-17-11-7-8-12(13(15)9-11)14(16)10-5-3-2-4-6-10/h2-9,15H,1H3	DXGLGDHPHMLXJC-UHFFFAOYSA-N	4632	3.79	3.78	-3.26	0.01	9.24
Benzophenone-3	2	0.201	19900	0	1	1	7.4	0.02857	14	0	0	12	0	3	0	0	0	0	7	0	2	2	-1	0	0.0412565	0.000837	0.000148	0.000148	1	100.8	30	1	25	25	26	78	18.1	0.238088	Janjua2007_1	COC1=CC(=C(C=C1)C(=O)C2=CC=CC=C2)O	InChI=1S/C14H12O3/c1-17-11-7-8-12(13(15)9-11)14(16)10-5-3-2-4-6-10/h2-9,15H,1H3	DXGLGDHPHMLXJC-UHFFFAOYSA-N	4632	3.79	3.78	-3.26	0.01	9.24
4-Methylbenzylidene camphor	3	0.2023	17300	0	1	1	7.4	0.02857	18	0	0	22	0	1	0	0	0	0	5	0	2	0	0	2	0.0341605	0.000837	0.000148	0.000148	1	100.8	30	1	25	25	65	68	16.4	0.252826	Janjua2007_2	CC1=CC=C(C=C1)C=C2C3CCC(C2=O)(C3(C)C)C	InChI=1S/C18H22O/c1-12-5-7-13(8-6-12)11-14-15-9-10-18(4,16(14)19)17(15,2)3/h5-8,11,15H,9-10H2,1-4H3/b14-11-	HEOCBCNFKCOKBX-KAMYIIQDSA-N	6440721	5.63	5.63	-4.91	0.03
4-Methylbenzylidene camphor	4	0.201	19900	0	1	1	7.4	0.02857	18	0	0	22	0	1	0	0	0	0	5	0	2	0	0	2	0.0412565	0.000837	0.000148	0.000148	1	100.8	30	1	25	25	26	78	18.1	0.238088	Janjua2007_3	CC1=CC=C(C=C1)C=C2C3CCC(C2=O)(C3(C)C)C	InChI=1S/C18H22O/c1-12-5-7-13(8-6-12)11-14-15-9-10-18(4,16(14)19)17(15,2)3/h5-8,11,15H,9-10H2,1-4H3/b14-11-	HEOCBCNFKCOKBX-KAMYIIQDSA-N	6440721	5.63	5.63	-4.91	0.03
Ethylhexyl Methoxycinnamate	5	0.2023	17300	0	1	1	7.4	0.02857	18	0	0	26	0	3	0	0	0	0	5	0	1	0	0	2	0.0341605	0.000837	0.000148	0.000148	1	100.8	30	1	25	25	65	68	16.4	0.252826	Janjua2007_4	CCCCC(CC)COC(=O)C=CC1=CC=C(C=C1)OC	InChI=1S/C18H26O3/c1-4-6-7-15(5-2)14-21-18(19)13-10-16-8-11-17(20-3)12-9-16/h8-13,15H,4-7,14H2,1-3H3/b13-10+	YBGZDTIWKVFICR-JLHYYAGUSA-N	5355130	6	6	-4.66	0.05
Ethylhexyl Methoxycinnamate	6	0.201	19900	0	1	1	7.4	0.02857	18	0	0	26	0	3	0	0	0	0	5	0	1	0	0	2	0.0412565	0.000837	0.000148	0.000148	1	100.8	30	1	25	25	26	78	18.1	0.238088	Janjua2007_5	CCCCC(CC)COC(=O)C=CC1=CC=C(C=C1)OC	InChI=1S/C18H26O3/c1-4-6-7-15(5-2)14-21-18(19)13-10-16-8-11-17(20-3)12-9-16/h8-13,15H,4-7,14H2,1-3H3/b13-10+	YBGZDTIWKVFICR-JLHYYAGUSA-N	5355130	6	6	-4.66	0.05
Propoxur	7	0.15	100	0	4	1	7.4	0.0003	11	0	0	15	1	3	0	0	0	0	4	0	1	0	0	2	0.0119	0.000566	0.000183	0.000183	1	0	30	1	25	25	23.5	68	17.1	0.23255	Johannes2000_0	CC(C)OC1=CC=CC=C1OC(=O)NC	InChI=1S/C11H15NO3/c1-8(2)14-9-6-4-5-7-10(9)15-11(13)12-3/h4-8H,1-3H3,(H,12,13)	ISRUGXGCCGIOQO-UHFFFAOYSA-N	4944	1.52	0.83	-2.05	0.22	6.81
Propoxur	8	0.15	100	0	4	1	7.4	0.0003	11	0	0	15	1	3	0	0	0	0	4	0	1	0	0	2	0.0119	0.000566	0.000183	0.000183	1	0	30	1	25	25	23.5	78	17.1	0.266749	Johannes2000_1	CC(C)OC1=CC=CC=C1OC(=O)NC	InChI=1S/C11H15NO3/c1-8(2)14-9-6-4-5-7-10(9)15-11(13)12-3/h4-8H,1-3H3,(H,12,13)	ISRUGXGCCGIOQO-UHFFFAOYSA-N	4944	1.52	0.83	-2.05	0.22	6.81
Propoxur	9	0.15	100	0	4	1	7.4	0.0003	11	0	0	15	1	3	0	0	0	0	4	0	1	0	0	2	0.0119	0.000566	0.000183	0.000183	1	0	30	1	25	25	23.5	88	17.1	0.300947	Johannes2000_2	CC(C)OC1=CC=CC=C1OC(=O)NC	InChI=1S/C11H15NO3/c1-8(2)14-9-6-4-5-7-10(9)15-11(13)12-3/h4-8H,1-3H3,(H,12,13)	ISRUGXGCCGIOQO-UHFFFAOYSA-N	4944	1.52	0.83	-2.05	0.22	6.81
Clindamycin Phosphate	10	0.0333	300	0	4	1	6.5	0.001	18	0	0	34	2	8	0	1	0	1	2	0	2	3	-1	2	0.01509	0.00338	0.000168	0.000168	0	100.8	30	1	25	25	25	70	17.1	0.23939	Eller1989_0	CCCC1CC(N(C1)C)C(=O)NC(C2C(C(C(C(O2)SC)OP(=O)(O)O)O)O)C(C)Cl	InChI=1S/C18H34ClN2O8PS/c1-5-6-10-7-11(21(3)8-10)17(24)20-12(9(2)19)15-13(22)14(23)16(18(28-15)31-4)29-30(25,26)27/h9-16,18,22-23H,5-8H2,1-4H3,(H,20,24)(H2,25,26,27)/t9-,10+,11-,12+,13+,14-,15+,16+,18+/m0/s1	UFUVLHLTWXBHGZ-MGZQPHGTSA-N	443385	0.69	-2.55	-2.77	0.37	4.16
Clindamycin HCl	11	0.0333	300	0	4	1	7.4	0.001	18	0	0	34	2	5	0	1	0	1	1	0	2	1	1	2	0.01509	0.00338	0.000168	0.000168	0	100.8	30	1	25	25	25	70	17.1	0.23939	Eller1989_1	CCCC1CC(N(C1)C)C(=O)NC(C2C(C(C(C(O2)SC)O)O)O)C(C)Cl	InChI=1S/C18H33ClN2O5S/c1-5-6-10-7-11(21(3)8-10)17(25)20-12(9(2)19)16-14(23)13(22)15(24)18(26-16)27-4/h9-16,18,22-24H,5-8H2,1-4H3,(H,20,25)/t9-,10+,11-,12+,13-,14+,15+,16+,18+/m0/s1	KDLRVYVGXIQJDK-AWPVFWJPSA-N	446598	2.16	2.1	-4.14	0.06		6.58
Tretinoin	12	2	300	1	4	0	7.4	6e-05	20	0	0	28	0	2	0	0	0	0	6	0	1	2	-1	2	0.01509	0.00338	0.000168	0.000168	0	100.8	30	1	25	25	28.3	63	17.1	0.215451	Latriano1997_0	CC1=C(C(CCC1)(C)C)C=CC(=CC=CC(=CC(=O)O)C)C	InChI=1S/C20H28O2/c1-15(8-6-9-16(2)14-19(21)22)11-12-18-17(3)10-7-13-20(18,4)5/h6,8-9,11-12,14H,7,10,13H2,1-5H3,(H,21,22)/b9-6+,12-11+,15-8+,16-14+	SHGAZHPCJJPHSC-YCNIQYBTSA-N	444795	6.3	5.89	-5.5	0.05	7.2
Tretinoin	13	2	300	1	4	0	7.4	6e-05	20	0	0	28	0	2	0	0	0	0	6	0	1	2	-1	2	0.01509	0.00338	0.000168	0.000168	0	0	30	1	25	25	28.3	63	17.1	0.215451	Latriano1997_1	CC1=C(C(CCC1)(C)C)C=CC(=CC=CC(=CC(=O)O)C)C	InChI=1S/C20H28O2/c1-15(8-6-9-16(2)14-19(21)22)11-12-18-17(3)10-7-13-20(18,4)5/h6,8-9,11-12,14H,7,10,13H2,1-5H3,(H,21,22)/b9-6+,12-11+,15-8+,16-14+	SHGAZHPCJJPHSC-YCNIQYBTSA-N	444795	6.3	5.89	-5.5	0.05	7.2
Clioquinol	14	0.75	200	1	4	0	7.4	0.005	9	0	1	5	1	1	0	0	1	0	5	0	2	2	-1	2	0.0119	0.000566	0.000183	0.000183	1	0	30	1	25	25	26.5	59.4	17.1	0.203139	Stohs1984	C1=CC2=C(C(=C(C=C2Cl)I)O)N=C1	InChI=1S/C9H5ClINO/c10-6-4-7(11)9(13)8-5(6)2-1-3-12-8/h1-4,13H	QCDFBFJGMNKBDO-UHFFFAOYSA-N	2788	2.91	0.71	-3.55	0.14	7.8	2.61
Flutamide	15	0.0516	100	1	4	0	7.4	0.37527	11	0	0	11	2	3	3	0	0	0	5	0	1	0	0	2	0.057178	0.00116	8.4e-05	8.4e-05	1	0	30	1	25	25	23	63	17.1	0.215451	Katchen1976	CC(C)C(=O)NC1=CC(=C(C=C1)[N+](=O)[O-])C(F)(F)F	InChI=1S/C11H11F3N2O3/c1-6(2)10(17)15-7-3-4-9(16(18)19)8(5-7)11(12,13)14/h3-6H,1-2H3,(H,15,17)	MKXKFYHWDHIYRV-UHFFFAOYSA-N	3397	3.35	3.28	-4.69	0.05	8.15
Coumarin	16	0.018	100	0	2	1	7.4	0.001	9	0	0	6	0	2	0	0	0	0	5	0	2	0	0	2	0.057178	0.00116	8.4e-05	8.4e-05	1	100.8	30	1	25	25	32	78	17.1	0.266749	Ford2000	C1=CC=C2C(=C1)C=CC(=O)O2	InChI=1S/C9H6O2/c10-9-6-5-7-3-1-2-4-8(7)11-9/h1-6H	ZYGHJZDHTFUPRJ-UHFFFAOYSA-N	323	1.39	1.39	-1.84	0.19
Granisetron	17	0.65961	52	1	0	0	7.4	0.00156	18	0	0	24	4	1	0	0	0	0	5	0	3	1	1	2	0.010304	0.000813	0.00011	0.00011	1	0	30	1	25	25	37.1	76.84	17.8	0.24252	Howell2009_0	CN1C2CCCC1CC(C2)NC(=O)C3=NN(C4=CC=CC=C43)C	InChI=1S/C18H24N4O/c1-21-13-6-5-7-14(21)11-12(10-13)19-18(23)17-15-8-3-4-9-16(15)22(2)20-17/h3-4,8-9,12-14H,5-7,10-11H2,1-2H3,(H,19,23)/t12?,13-,14+	MFWNKCLOYSRHCJ-AGUYFDCRSA-N	5284566	2.6	1.88	-2.86	0.35		8.03
Granisetron	18	0.6606	33	1	0	0	7.4	0.00099	18	0	0	24	4	1	0	0	0	0	5	0	3	1	1	2	0.010304	0.000813	0.00011	0.00011	1	0	30	1	25	25	37.1	76.84	17.8	0.24252	Howell2009_1	CN1C2CCCC1CC(C2)NC(=O)C3=NN(C4=CC=CC=C43)C	InChI=1S/C18H24N4O/c1-21-13-6-5-7-14(21)11-12(10-13)19-18(23)17-15-8-3-4-9-16(15)22(2)20-17/h3-4,8-9,12-14H,5-7,10-11H2,1-2H3,(H,19,23)/t12?,13-,14+	MFWNKCLOYSRHCJ-AGUYFDCRSA-N	5284566	2.6	1.88	-2.86	0.35		8.03
Granisetron	19	0.66	15	1	0	0	7.4	0.00045	18	0	0	24	4	1	0	0	0	0	5	0	3	1	1	2	0.010304	0.000813	0.00011	0.00011	1	0	30	1	25	25	37.1	76.84	17.8	0.24252	Howell2009_2	CN1C2CCCC1CC(C2)NC(=O)C3=NN(C4=CC=CC=C43)C	InChI=1S/C18H24N4O/c1-21-13-6-5-7-14(21)11-12(10-13)19-18(23)17-15-8-3-4-9-16(15)22(2)20-17/h3-4,8-9,12-14H,5-7,10-11H2,1-2H3,(H,19,23)/t12?,13-,14+	MFWNKCLOYSRHCJ-AGUYFDCRSA-N	5284566	2.6	1.88	-2.86	0.35		8.03
Lidocaine	20	3.75	100	1	4	0	7.4	0.015	14	0	0	22	2	1	0	0	0	0	4	0	1	1	1	2	0.010581	0.000874	0.000224	0.000224	1	0	30	1	25	25	28.38	61.8	17.1	0.211347	Li2023_0	CCN(CC)CC(=O)NC1=C(C=CC=C1C)C	InChI=1S/C14H22N2O/c1-5-16(6-2)10-13(17)15-14-11(3)8-7-9-12(14)4/h7-9H,5-6,10H2,1-4H3,(H,15,17)	NNJVILVZKWQKPM-UHFFFAOYSA-N	3676	2.35	2.3	-1.76	0.31		6.44
Prilocaine	21	3.75	100	1	4	0	7.4	0.015	13	0	0	20	2	1	0	0	0	0	4	0	1	1	1	2	0.010581	0.000874	0.000224	0.000224	1	0	30	1	25	25	28.38	61.8	17.1	0.211347	Li2023_1	CCCNC(C)C(=O)NC1=CC=CC=C1C	InChI=1S/C13H20N2O/c1-4-9-14-11(3)13(16)15-12-8-6-5-7-10(12)2/h5-8,11,14H,4,9H2,1-3H3,(H,15,16)	MVFGUOIZUNYYSO-UHFFFAOYSA-N	4906	2.11	2.1	-2.83	0.66		5.58
Methoxsalen	22	55	1000	1	4	0	7.4	0.1	12	0	0	8	0	4	0	0	0	0	6	0	3	0	0	2	0.010774	0.000749	0.000183	0.000183	1	0	30	1	25	25	28.8	63	17.1	0.215451	Tegeder2002	COC1=C2C(=CC3=C1OC=C3)C=CC(=O)O2	InChI=1S/C12H8O4/c1-14-12-10-8(4-5-15-10)6-7-2-3-9(13)16-11(7)12/h2-6H,1H3	QXKHYNVANLEOEG-UHFFFAOYSA-N	4114	1.96	1.92	-3.66	0.09	8.37
Caffeine	23	0.05	25	0	4	1	7.4	5e-05	8	0	0	10	4	2	0	0	0	0	4	0	2	2	-1	1	0.01376	0.000543	9.1e-05	9.1e-05	1	100.8	30	1	25	25	26	74	17.3	0.247252	XinLiu2011	CN1C=NC2=C1C(=O)N(C(=O)N2C)C	InChI=1S/C8H10N4O2/c1-10-4-9-6-5(10)7(13)12(3)8(14)11(6)2/h4H,1-3H3	RYYVLZVUVIJVGH-UHFFFAOYSA-N	2519	-0.07	-0.07	-0.95	0.69		2.43
Testosterone	24	1.428	700	0	4	1	7.4	0.055	19	0	0	28	0	2	0	0	0	0	2	0	4	0	0	2	0.057178	0.000813	0.00043	0.00043	1	100.8	30	1	25	25	61.2	86.2	17.8	0.272062	Marbury2003	CC12CCC3C(C1CCC2O)CCC4=CC(=O)CCC34C	InChI=1S/C19H28O2/c1-18-9-7-13(20)11-12(18)3-4-14-15-5-6-17(21)19(15,2)10-8-16(14)18/h11,14-17,21H,3-10H2,1-2H3/t14-,15-,16-,17-,18-,19-/m0/s1	MUMGGOZAMZWBJJ-DYKIIFRCSA-N	6013	3.32	3.32	-4.04	0.4	9.73
Avobenzone	25	0.06	14250	0	4	1	7.4	0.0008523	20	0	0	22	0	3	0	0	0	0	8	0	2	3	-1	2	0.0377085	0.000837	0.000148	0.000148	1	100.8	30	1	25	25	45.1	73	17.1	0.249649	Matta2020_0	CC(C)(C)C1=CC=C(C=C1)C(=O)CC(=O)C2=CC=C(C=C2)OC	InChI=1S/C20H22O3/c1-20(2,3)16-9-5-14(6-10-16)18(21)13-19(22)15-7-11-17(23-4)12-8-15/h5-12H,13H2,1-4H3	XNEFYCZVKIDDMS-UHFFFAOYSA-N	51040	6.1	6.1	-7.05	0.01
Oxybenzone	26	0.08	14250	0	2	1	7.4	0.00114	14	0	0	12	0	3	0	0	0	0	6	0	2	2	-1	2	0.0377085	0.000837	0.000148	0.000148	1	100.8	30	1	25	25	45.1	73	17.1	0.249649	Matta2020_1	COC1=CC(=C(C=C1)C(=O)C2=CC=CC=C2)O	InChI=1S/C14H12O3/c1-17-11-7-8-12(13(15)9-11)14(16)10-5-3-2-4-6-10/h2-9,15H,1H3	DXGLGDHPHMLXJC-UHFFFAOYSA-N	4632	3.79	3.78	-3.26	0.01	9.24
Octocrylene	27	0.12	14250	0	2	1	7.4	0.00171	24	0	0	27	1	2	0	0	0	0	8	1	2	0	0	2	0.0377085	0.000837	0.000148	0.000148	1	100.8	30	1	25	25	45.1	73	17.1	0.249649	Matta2020_2	CCCCC(CC)COC(=O)C(=C(C1=CC=CC=C1)C2=CC=CC=C2)C#N	InChI=1S/C24H27NO2/c1-3-5-12-19(4-2)18-27-24(26)22(17-25)23(20-13-8-6-9-14-20)21-15-10-7-11-16-21/h6-11,13-16,19H,3-5,12,18H2,1-2H3	FMJSMJQBSVNSBF-UHFFFAOYSA-N	22571	6.1	6.1	-6.76	0.01
Homosalate	28	0.3	14250	0	4	1	7.4	0.00534375	16	0	0	22	0	3	0	0	0	0	4	0	2	2	-1	2	0.0377085	0.000837	0.000148	0.000148	1	100.8	30	1	25	25	41.4	73	17.1	0.249649	Matta2020_3	CC1CC(CC(C1)(C)C)OC(=O)C2=CC=CC=C2O	InChI=1S/C16H22O3/c1-11-8-12(10-16(2,3)9-11)19-15(18)13-6-4-5-7-14(13)17/h4-7,11-12,17H,8-10H2,1-3H3	WSSJONWNBBTCMG-UHFFFAOYSA-N	8362	3.73	3.72	-2.43	0.04	9.1
Octisalate	29	0.1	14250	0	4	1	7.4	0.00178125	15	0	0	22	0	3	0	0	0	0	4	0	1	2	-1	2	0.0377085	0.000837	0.000148	0.000148	1	100.8	30	1	25	25	41.4	73	17.1	0.249649	Matta2020_4	CCCCC(CC)COC(=O)C1=CC=CC=C1O	InChI=1S/C15H22O3/c1-3-5-8-12(4-2)11-18-15(17)13-9-6-7-10-14(13)16/h6-7,9-10,12,16H,3-5,8,11H2,1-2H3	FMRHJJZUHUTGKE-UHFFFAOYSA-N	8364	3.96	3.95	-5.69	0.03	8.88
Octinoxate	30	0.15	14250	1	4	0	7.4	0.0021375	18	0	0	26	0	3	0	0	0	0	5	0	1	0	0	2	0.0377085	0.000837	0.000148	0.000148	1	100.8	30	1	25	25	39.2	73	17.1	0.249649	Matta2020_5	CCCCC(CC)COC(=O)C=CC1=CC=C(C=C1)OC	InChI=1S/C18H26O3/c1-4-6-7-15(5-2)14-21-18(19)13-10-16-8-11-17(20-3)12-9-16/h8-13,15H,4-7,14H2,1-3H3/b13-10+	YBGZDTIWKVFICR-JLHYYAGUSA-N	5355130	6	6	-4.66	0.05
Rivastigmine	31	1.8	10	1	4	0	7.4	5.5e-05	14	0	0	22	2	2	0	0	0	0	4	0	1	1	1	2	0.01376	0.000543	9.1e-05	9.1e-05	0	0	30	1	25	25	52.4	71.7	16.39	0.266908	Lefevre2007	CCN(C)C(=O)OC1=CC=CC(=C1)C(C)N(C)C	InChI=1S/C14H22N2O2/c1-6-16(5)14(17)18-13-9-7-8-12(10-13)11(2)15(3)4/h7-11H,6H2,1-5H3/t11-/m0/s1	XSVMFMHYUFZWBK-NSHDSACASA-N	77991	2.3	-0.88	-2.1	0.6		10.58
Timolol	32	0.8	30	1	4	0	7.4	0.00012	13	0	0	24	4	3	0	1	0	0	2	0	2	1	1	2	0.010304	0.000813	0.00011	0.00011	1	0	30	1	25	25	23.5	54	17.1	0.184672	Kubota2004	CC(C)(C)NCC(COC1=NSN=C1N2CCOCC2)O	InChI=1S/C13H24N4O3S/c1-13(2,3)14-8-10(18)9-20-12-11(15-21-16-12)17-4-6-19-7-5-17/h10,14,18H,4-9H2,1-3H3/t10-/m0/s1	BLJRIMJGRPQVNF-JTQLQIEISA-N	33624	1.83	-0.37	-2.4	0.6		9.6
Nicotine	33	4.28	3.5	1	4	0	7.4	7e-05	10	0	0	14	2	0	0	0	0	0	3	0	2	1	1	2	0.010204	0.000741	0.000183	0.000183	1	0	30	1	25	25	24.6	73	17.1	0.249649	Bannon1989_0	CN1CCCC1C2=CN=CC=C2	InChI=1S/C10H14N2/c1-12-7-3-5-10(12)9-4-2-6-11-8-9/h2,4,6,8,10H,3,5,7H2,1H3/t10-/m0/s1	SNICXCGAKADSCV-JTQLQIEISA-N	89594	1.17	1.17	0.79	0.82		5.09
Nicotine	34	4.28	3.5	1	4	0	7.4	0.00014	10	0	0	14	2	0	0	0	0	0	3	0	2	1	1	2	0.010204	0.000741	0.000183	0.000183	1	0	30	1	25	25	24.6	73	17.1	0.249649	Bannon1989_1	CN1CCCC1C2=CN=CC=C2	InChI=1S/C10H14N2/c1-12-7-3-5-10(12)9-4-2-6-11-8-9/h2,4,6,8,10H,3,5,7H2,1H3/t10-/m0/s1	SNICXCGAKADSCV-JTQLQIEISA-N	89594	1.17	1.17	0.79	0.82		5.09
Nicotine	35	4.28	3.5	1	4	0	7.4	0.00028	10	0	0	14	2	0	0	0	0	0	3	0	2	1	1	2	0.010204	0.000741	0.000183	0.000183	1	0	30	1	25	25	24.6	73	17.1	0.249649	Bannon1989_2	CN1CCCC1C2=CN=CC=C2	InChI=1S/C10H14N2/c1-12-7-3-5-10(12)9-4-2-6-11-8-9/h2,4,6,8,10H,3,5,7H2,1H3/t10-/m0/s1	SNICXCGAKADSCV-JTQLQIEISA-N	89594	1.17	1.17	0.79	0.82		5.09
Asenapine	36	0.19	10	1	4	0	7.4	0.0002	17	0	1	16	1	1	0	0	0	0	6	0	4	1	1	2	0.010304	0.000813	0.00011	0.00011	0	0	30	1	25	25	26.3	73	17.1	0.249649	Suzuki2021	CN1CC2C(C1)C3=C(C=CC(=C3)Cl)OC4=CC=CC=C24	InChI=1S/C17H16ClNO/c1-19-9-14-12-4-2-3-5-16(12)20-17-7-6-11(18)8-13(17)15(14)10-19/h2-8,14-15H,9-10H2,1H3/t14-,15-/m0/s1	VSWBSWWIRNCQIJ-GJZGRUSLSA-N	3036780	3.93	2.68	-5.74	0.15		8.62
Buprenorphine	37	0.0448	37.5	1	4	0	7.4	0.0003	29	0	0	41	1	4	0	0	0	0	3	0	5	1	1	2	0.041553	0.001191	0.000593	0.000593	0	0	30	1	25	25	36.5	77	17.2	0.260276	Kapil2013	CC(C)(C)C(C)(C1CC23CCC1(C4C25CCN(C3CC6=C5C(=C(C=C6)O)O4)CC7CC7)OC)O	InChI=1S/C29H41NO4/c1-25(2,3)26(4,32)20-15-27-10-11-29(20,33-5)24-28(27)12-13-30(16-17-6-7-17)21(27)14-18-8-9-19(31)23(34-24)22(18)28/h8-9,17,20-21,24,31-32H,6-7,10-16H2,1-5H3/t20-,21-,24-,26+,27-,28+,29-/m1/s1	RMRJXGBAOAMLHD-IHFGGWKQSA-N	644073	4.98	4.98	-4.47
Clonidine	38	0.4	15	1	4	0	7.4	0.0003	9	0	2	9	3	0	0	0	0	0	4	0	2	1	1	2	0.01376	0.000543	9.1e-05	9.1e-05	0	0	30	1	25	25	34	63.9	17.1	0.218529	Fujimara1996	C1CN=C(N1)NC2=C(C=CC=C2Cl)Cl	InChI=1S/C9H9Cl2N3/c10-6-2-1-3-7(11)8(6)14-9-12-4-5-13-9/h1-3H,4-5H2,(H2,12,13,14)	GJSURZIOUXUGAL-UHFFFAOYSA-N	2803	1.6	1.59	-0.11	0.61	8.89
Donepezil	39	3.5	50	1	4	0	7.4	0.001	24	0	0	29	1	3	0	0	0	0	7	0	4	1	1	2	0.057178	0.00116	8.4e-05	8.4e-05	1	0	30	1	25	25	27.65	67.06	17.38	0.222006	Kim2015_0	COC1=C(C=C2C(=C1)CC(C2=O)CC3CCN(CC3)CC4=CC=CC=C4)OC	InChI=1S/C24H29NO3/c1-27-22-14-19-13-20(24(26)21(19)15-23(22)28-2)12-17-8-10-25(11-9-17)16-18-6-4-3-5-7-18/h3-7,14-15,17,20H,8-13,16H2,1-2H3	ADEBPBSSDYVVLD-UHFFFAOYSA-N	3152	3.2	2.86	-4.3	0.1		7.47
Donepezil	40	3.5	25	1	4	0	7.4	0.0005	24	0	0	29	1	3	0	0	0	0	7	0	4	1	1	2	0.057178	0.00116	8.4e-05	8.4e-05	1	0	30	1	25	25	27.65	67.06	17.38	0.222006	Kim2015_1	COC1=C(C=C2C(=C1)CC(C2=O)CC3CCN(CC3)CC4=CC=CC=C4)OC	InChI=1S/C24H29NO3/c1-27-22-14-19-13-20(24(26)21(19)15-23(22)28-2)12-17-8-10-25(11-9-17)16-18-6-4-3-5-7-18/h3-7,14-15,17,20H,8-13,16H2,1-2H3	ADEBPBSSDYVVLD-UHFFFAOYSA-N	3152	3.2	2.86	-4.3	0.1		7.47
Donepezil	41	3.5	12.5	1	4	0	7.4	5e-05	24	0	0	29	1	3	0	0	0	0	7	0	4	1	1	2	0.057178	0.00116	8.4e-05	8.4e-05	1	0	30	1	25	25	27.65	67.06	17.38	0.222006	Kim2015_2	COC1=C(C=C2C(=C1)CC(C2=O)CC3CCN(CC3)CC4=CC=CC=C4)OC	InChI=1S/C24H29NO3/c1-27-22-14-19-13-20(24(26)21(19)15-23(22)28-2)12-17-8-10-25(11-9-17)16-18-6-4-3-5-7-18/h3-7,14-15,17,20H,8-13,16H2,1-2H3	ADEBPBSSDYVVLD-UHFFFAOYSA-N	3152	3.2	2.86	-4.3	0.1		7.47
Rotigotine	42	0.45	10	1	4	0	7.4	0.0002	19	0	0	25	1	1	0	1	0	0	5	0	3	1	1	2	0.01248	0.00079	0.000148	0.000148	1	0	30	1	25	25	24	59.2	17.1	0.202455	Liu2018	CCCN(CCC1=CC=CS1)C2CCC3=C(C2)C=CC=C3O	InChI=1S/C19H25NOS/c1-2-11-20(12-10-17-6-4-13-22-17)16-8-9-18-15(14-16)5-3-7-19(18)21/h3-7,13,16,21H,2,8-12,14H2,1H3/t16-/m0/s1	KFQYTPMOWPVWEJ-INIZCTEOSA-N	59227	4.7	4.3	-4.54	0.09	8.93	5.5
Selegiline	43	0.3	20	0	4	1	7.4	0.0004	13	0	0	17	1	0	0	0	0	0	3	1	1	1	1	2	0.010204	0.000741	0.000183	0.000183	1	0	30	1	25	25	28.9	73.4	17.91	0.228826	Azzaro2013	CC(CC1=CC=CC=C1)N(C)CC#C	InChI=1S/C13H17N/c1-4-10-14(3)12(2)11-13-8-6-5-7-9-13/h1,5-9,12H,10-11H2,2-3H3/t12-/m1/s1	MEZLKOACVSPNER-GFCCVEGCSA-N	26757	2.9	2.2	-4.34	0.13		8
Hydroquinone	44	0.1	25	1	4	0	7.4	0.000125	6	0	0	6	0	2	0	0	0	0	3	0	1	2	-1	1	0.010204	0.000741	0.000183	0.000183	1	100.8	30	1	25	25	49	73	17.1	0.249649	Wester1998	C1=CC(=CC=C1O)O	InChI=1S/C6H6O2/c7-5-1-2-6(8)4-3-5/h1-4,7-8H	QIGBRXMKCJKVMJ-UHFFFAOYSA-N	785	0.6	0.6	-0.18	0.62	9.92
Etofenamate	45	1.64	140	1	4	0	7.4	0.0028	18	0	0	18	1	4	3	0	0	0	7	0	2	2	-1	2	0.010134	0.001092	0.000148	0.000148	0	0	30	1	25	25	28	70.95	17.2	0.239826	Drago2017_0	C1=CC=C(C(=C1)C(=O)OCCOCCO)NC2=CC=CC(=C2)C(F)(F)F	InChI=1S/C18H18F3NO4/c19-18(20,21)13-4-3-5-14(12-13)22-16-7-2-1-6-15(16)17(24)26-11-10-25-9-8-23/h1-7,12,22-23H,8-11H2	XILVEPYQJIOVNB-UHFFFAOYSA-N	35375	3.25	2.51	-5.36	0.03	6.75
Diclofenac	46	1	140	0	2	1	7.4	0.0028	14	0	2	11	1	2	0	0	0	0	7	0	2	2	-1	2	0.010134	0.001092	0.000148	0.000148	0	0	30	1	25	25	28	70.95	17.2	0.239826	Drago2017_1	C1=CC=C(C(=C1)CC(=O)O)NC2=C(C=CC=C2Cl)Cl	InChI=1S/C14H11Cl2NO2/c15-10-5-3-6-11(16)14(10)17-12-7-2-1-4-9(12)8-13(18)19/h1-7,17H,8H2,(H,18,19)	DCOPUUMXTXDBNB-UHFFFAOYSA-N	3033	4.52	1.2	-5.21	0.001	4.08
Bisphenol A	47	1.63	4.91	0	4	1	7.4	0.0003648	15	0	0	16	0	2	0	0	0	0	6	0	2	2	-1	2	0.010204	0.000741	0.000183	0.000183	0	100.8	30	1	25	25	33	91.2	17.1	0.311891	Sasso2020	CC(C)(C1=CC=C(C=C1)O)C2=CC=C(C=C2)O	InChI=1S/C15H16O2/c1-15(2,11-3-7-13(16)8-4-11)12-5-9-14(17)10-6-12/h3-10,16-17H,1-2H3	IISBACLAFKSPIT-UHFFFAOYSA-N	6623	3.32	3.32	-3.13	0.08	9.46
Octamethylcyclotetrasiloxane	48	25	51	0	4	1	7.4	0.001	8	0	0	24	0	4	0	0	0	1	0	0	1	0	0	2	0.009403	0.000706	0.000148	0.000148	0	100.8	30	1	25	25	30.3	70	17.1	0.23939	Reddy_0	C[Si]1(O[Si](O[Si](O[Si](O1)(C)C)(C)C)(C)C)C	InChI=1S/C8H24O4Si4/c1-13(2)9-14(3,4)11-16(7,8)12-15(5,6)10-13/h1-8H3	HMMGMWAXVFQUOA-UHFFFAOYSA-N	11169	6.74	6.74	-7.76	0.03
Cyclomethicone 5	49	13.5	99	0	2	1	7.4	0.00198	8	0	0	24	0	4	0	0	0	1	0	0	1	0	0	2	0.009403	0.000706	0.000148	0.000148	0	100.8	30	1	25	25	29.7	123	17.1	0.420642	Reddy_1	C[Si]1(O[Si](O[Si](O[Si](O[Si](O1)(C)C)(C)C)(C)C)(C)C)C	InChI=1S/C10H30O5Si5/c1-16(2)11-17(3,4)13-19(7,8)15-20(9,10)14-18(5,6)12-16/h1-10H3	XMSXQFUHVRWGNA-UHFFFAOYSA-N	10913	8.03	8.03	-7.34	0.05
Musk Xylene	50	0.11	200	1	4	0	7.4	0.004	12	0	0	15	3	6	0	0	0	0	3	0	1	0	0	2	0.010204	0.000741	0.000183	0.000183	0	100.8	30	1	25	25	34.16	71.33	17.1	0.243938	Riedel1999	CC1=C(C(=C(C(=C1[N+](=O)[O-])C(C)(C)C)[N+](=O)[O-])C)[N+](=O)[O-]	InChI=1S/C12H15N3O6/c1-6-9(13(16)17)7(2)11(15(20)21)8(12(3,4)5)10(6)14(18)19/h1-5H3	XMWRWTSZNLOZFN-UHFFFAOYSA-N	62329	4.9	4.9	-5.78	0.001
Camphor	51	0.44	852.8	1	4	0	7.4	0.01705	10	0	0	16	0	1	0	0	0	0	2	0	1	0	0	2	0.014127	0.0007005	0.000218	0.000218	0	0	30	1	25	25	34.5	83.7	17.1	0.286242	Martin2004_0	CC1(C2CCC1(C(=O)C2)C)C	InChI=1S/C10H16O/c1-9(2)7-4-5-10(9,3)8(11)6-7/h7H,4-6H2,1-3H3	DSSYKIVIOFKYAU-UHFFFAOYSA-N	2537	2.39	2.39	-2.24	0.66
Menthol	52	0.35	852.8	1	4	0	7.4	0.01705	10	0	0	20	0	1	0	0	0	0	0	0	1	0	0	0	0.014127	0.0007005	0.000218	0.000218	0	0	30	1	25	25	34.5	83.7	17.1	0.286242	Martin2004_1	CC1CCC(C(C1)O)C(C)C	InChI=1S/C10H20O/c1-7(2)9-5-4-8(3)6-10(9)11/h7-11H,4-6H2,1-3H3	NOOLISFMXDJSKH-UHFFFAOYSA-N	1254	3.34	3.34	-2.77	0.21	12.25
Methyl Salicylate	53	0.7	852.8	1	4	0	7.4	0.01705	8	0	0	8	0	3	0	0	0	0	4	0	1	0	0	4	0.014127	0.0007005	0.000218	0.000218	0	0	30	1	25	25	34.5	83.7	17.1	0.286242	Martin2004_2	COC(=O)C1=CC=CC=C1O	InChI=1S/C8H8O3/c1-11-8(10)6-4-2-3-5-7(6)9/h2-5,9H,1H3	OSWPMRLSEDHDFF-UHFFFAOYSA-N	4133	2.54	2.53	-1.83	0.11	8.9
Methylparaben	54	0.02	3747	1	4	0	7.4	6.23e-05	8	0	0	8	0	3	0	0	0	0	4	0	1	0	0	2	0.010204	0.000741	0.000183	0.000183	1	100.8	30	1	25	25	30.4	71.6	17.6	0.231147	Shin2022_0	COC(=O)C1=CC=C(C=C1)O	InChI=1S/C8H8O3/c1-11-8(10)6-2-4-7(9)5-3-6/h2-5,9H,1H3	LXCFILQKKLGQFO-UHFFFAOYSA-N	7456	1.96	1.92	-1.77	0.07	8.44
Ethylparaben	55	0.02	3747	1	4	0	7.4	6.23e-05	9	0	0	10	0	3	0	0	0	0	4	0	1	0	0	2	0.010204	0.000741	0.000183	0.000183	1	100.8	30	1	25	25	30.4	71.6	17.6	0.231147	Shin2022_1	CCOC(=O)C1=CC=C(C=C1)O	InChI=1S/C9H10O3/c1-2-12-9(11)7-3-5-8(10)6-4-7/h3-6,10H,2H2,1H3	NUVBSKCKDOMJSU-UHFFFAOYSA-N	8434	2.46	2.45	-2.32	0.11	9.24
Propylparaben	56	0.02	3747	1	4	0	7.4	6.7184e-05	10	0	0	12	0	3	0	0	0	0	4	0	1	0	0	2	0.010204	0.000741	0.000183	0.000183	1	100.8	30	1	25	25	30.4	71.6	17.6	0.231147	Shin2022_2	CCCOC(=O)C1=CC=C(C=C1)O	InChI=1S/C10H12O3/c1-2-7-13-10(12)8-3-5-9(11)6-4-8/h3-6,11H,2,7H2,1H3	QELSKZZBTMNZEB-UHFFFAOYSA-N	7175	3.03	2.97	-2.56	0.08	8.2
Betamethasone Valerate	57	0.04	100	1	4	0	7.4	5e-05	27	0	0	37	0	6	1	0	0	0	5	0	4	0	0	2	0.057178	0.00116	8.4e-05	8.4e-05	0	100.8	30	1	25	25	28	75.8	17.1	0.259225	Kubota1994	CCCCC(=O)OC1(C(CC2C1(CC(C3(C2CCC4=CC(=O)C=CC43C)F)O)C)C)C(=O)CO	InChI=1S/C27H37FO6/c1-5-6-7-23(33)34-27(22(32)15-29)16(2)12-20-19-9-8-17-13-18(30)10-11-24(17,3)26(19,28)21(31)14-25(20,27)4/h10-11,13,16,19-21,29,31H,5-9,12,14-15H2,1-4H3/t16-,19-,20-,21-,24-,25-,26-,27-/m0/s1	SNHRLVCMMWUAJD-SUYDQAKGSA-N	16533	3.6	2.98	-4.71	0.07	6.9
Fentanyl	58	0.33	33.6	1	4	0	7.4	0.000672	22	0	0	28	2	1	0	0	0	0	7	0	3	1	-1	2	0.0412565	0.000837	0.000148	0.000148	0	0	30	1	25	25	35	75.1	17.6	0.242446	Marier2006	CCC(=O)N(C1CCN(CC1)CCC2=CC=CC=C2)C3=CC=CC=C3	InChI=1S/C22H28N2O/c1-2-22(25)24(20-11-7-4-8-12-20)21-14-17-23(18-15-21)16-13-19-9-5-3-6-10-19/h3-12,21H,2,13-18H2,1H3	PJMPHNIQZUBGLI-UHFFFAOYSA-N	3345	4.05	3.86	-3.24	0.17		7.15
Scopolamine	59	0.2	2.5	1	4	0	7.4	5e-05	17	0	0	21	1	4	0	0	0	0	4	0	4	1	-1	2	0.007639	0.000911	0.000168	0.000168	0	0	30	1	25	25	27	73	17.1	0.249649	Nachum2006	CN1C2CC(CC1C3C2O3)OC(=O)C(CO)C4=CC=CC=C4	InChI=1S/C17H21NO4/c1-18-13-7-11(8-14(18)16-15(13)22-16)21-17(20)12(9-19)10-5-3-2-4-6-10/h2-6,11-16,19H,7-9H2,1H3/t11?,12-,13-,14+,15-,16+/m1/s1	STECJAGHUSJQJN-USLFZFAMSA-N	3000322	0.98	0.93	-0.49	0.9		6.53
Ivermectin	60	0.2	500	1	4	0	7.4	0.001	48	0	0	74	0	14	0	0	0	0	5	0	6	0	0	2	0.01509	0.00338	0.000168	0.000168	0	100.8	30	1	25	25	30	73	17.1	0.249649	Benkali2016	CCC(C)C1C(CCC2(O1)CC3CC(O2)CC=C(C(C(C=CC=C4COC5C4(C(C=C(C5O)C)C(=O)O3)O)C)OC6CC(C(C(O6)C)OC7CC(C(C(O7)C)O)OC)OC)C)C	InChI=1S/C48H74O14/c1-11-25(2)43-28(5)17-18-47(62-43)23-34-20-33(61-47)16-15-27(4)42(26(3)13-12-14-32-24-55-45-40(49)29(6)19-35(46(51)58-34)48(32,45)52)59-39-22-37(54-10)44(31(8)57-39)60-38-21-36(53-9)41(50)30(7)56-38/h12-15,19,25-26,28,30-31,33-45,49-50,52H,11,16-18,20-24H2,1-10H3/b13-12+,27-15+,32-14+/t25-,26-,28-,30-,31-,33+,34-,35-,36-,37-,38-,39-,40+,41-,42-,43+,44-,45+,47+,48+/m0/s1	AZSNMRSAGSSBNP-XPNPUAGNSA-N	6321424	4.86	4.68	-5.92	0.11	7.68
Estradiol	61	0.31	12.5	0	4	1	7.4	0.00025	18	0	0	24	0	2	0	0	0	0	3	0	4	0	0	2	0.01248	0.00079	0.000148	0.000148	0	0	30	1	25	25	24.2	75.1	17.1	0.256831	FDAApproved	CC12CCC3C(C1CCC2O)CCC4=C3C=CC(=C4)O	InChI=1S/C18H24O2/c1-18-9-8-14-13-5-3-12(19)10-11(13)2-4-15(14)16(18)6-7-17(18)20/h3,5,10,14-17,19-20H,2,4,6-9H2,1H3/t14-,15-,16+,17+,18+/m1/s1	VOXZDWNPVJITMN-ZBRFXRBCSA-N	5757	3.91	3.91	-4.87	0.03	11.66
Ketoprofen	62	0.3	100	1	2	1	7.4	0.002	16	0	0	14	0	3	0	0	0	0	8	0	2	2	-1	2	0.057178	0.00116	8.4e-05	8.4e-05	0	100.8	30	1	25	25	30	73	17.6	0.235666	Ajit1996	CC(C1=CC(=CC=C1)C(=O)C2=CC=CC=C2)C(=O)O	InChI=1S/C16H14O3/c1-11(16(18)19)13-8-5-9-14(10-13)15(17)12-6-3-2-4-7-12/h2-11H,1H3,(H,18,19)	DKYWVDODHFEZIM-UHFFFAOYSA-N	3825	3.12	-0.13	-3.32	0.02	4.15
Diethyltoluamide	63	0.5	24	1	2	1	7.4	8.62e-05	12	0	0	17	1	1	0	0	0	0	4	0	1	0	0	2	0.010204	0.000741	0.000183	0.000183	0	0	30	1	25	25	30	70.5	176	0.00227596	Selim1993	CCN(CC)C(=O)C1=CC=CC(=C1)C	InChI=1S/C12H17NO/c1-4-13(5-2)12(14)11-8-6-7-10(3)9-11/h6-9H,4-5H2,1-3H3	MMOXZBCLCQITDF-UHFFFAOYSA-N	4284	2.18	2.17	-2.32	0.36		5.65
Ibuprofen	64	1.25	400	1	2	1	7.4	0.01	13	0	0	18	0	2	0	0	0	0	4	0	1	2	-1	2	0.057178	0.00116	8.4e-05	8.4e-05	0	0	30	1	25	25	26.3	60.4	164.7	0.00222664	Kleinbloesem1995	CC(C)CC1=CC=C(C=C1)C(C)C(=O)O	InChI=1S/C13H18O2/c1-9(2)8-11-4-6-12(7-5-11)10(3)13(14)15/h4-7,9-10H,8H2,1-3H3,(H,14,15)	HEFNNWSXXWATRW-UHFFFAOYSA-N	3672	3.73	1.24	-3.76	0.02	4.91
[truncated: 31 more columns]
